# Supplementary material for: Opportunities for improved surveillance and control of dengue from age-specific case data
Source: eLife. 2019 May 23;8:e45474. doi: 10.7554/eLife.45474 (PMC6579519; doi:10.7554/eLife.45474)
Supplement: Figure 3—source data 1. [file elife-45474-fig3-data1.csv]

	country	admin1	n_dhf	n_all	foi	se_logfoi	serop	age_vacc	mean.age	incidence.proportion_10	cum_proportion_10	mean_adjust	mode_age	crude_incidence	standardized_incidence
1	Thailand	krungthep	168548	NA	0.0188476119704078	0.00882161366621611	0.492629630847118	15.9698322288291	11.8806412984951	0.241071555779826	0.200078345663045	24.0752007763764	10	0.00124643512071736	0.00166066664364916
2	Thailand	nakhonratchasima	70752	NA	0.0281720833943707	0.0124504289926911	0.637305719554027	10.6840944941129	9.57376564806646	0.337093614659799	0.321020811078224	16.2597688412371	11.6666666666667	0.00064493567175489	0.000955892414150599
3	Thailand	buriram	59116	NA	0.0340474221621091	0.0117536581465731	0.706449971045396	8.84041087305738	8.80129952178424	0.388808940656297	0.376246485248859	13.8948205196531	13	0.000902666686956188	0.0013702544956295
4	Thailand	surin	45705	NA	0.0326573364009213	0.0130968991541223	0.691386042132251	9.21671006435763	9.06339998262696	0.393918620526879	0.38312941644892	15.422963908507	10.3333333333333	0.00118882265688014	0.00179055387819882
5	Thailand	ubonratchathani	50308	NA	0.0319443222415344	0.0149833405029386	0.683361837636236	9.42243190528954	9.91274033387476	0.318836742662261	0.306519860896288	16.9753037248288	13	0.000484892486366692	0.000629284570250471
6	Thailand	roiet	47589	NA	0.032626129916435	0.0148787980812795	0.691039140067261	9.22552573205633	9.75647658027015	0.31351947366797	0.282364694686787	14.4551874752457	13	0.000866463534738942	0.00117609394261222
7	Thailand	udonthani	53735	NA	0.038782471535011	0.0151969938335731	0.752456505054642	7.76106290208352	9.84358812257086	0.336486646015461	0.319308354359312	16.6408536745322	12.3333333333333	0.000353058468332783	0.000492699013726667
8	Thailand	sisaket	36547	NA	0.0288699385905481	0.015304806932863	0.646304105191346	10.4258344761436	10.0848642238565	0.322731994167129	0.314128696858602	18.3723971466197	12.3333333333333	0.000892721729818196	0.0012613347729233
9	Thailand	nakhonsawan	42065	NA	0.0213952720944888	0.0171887642506749	0.537093317738768	14.0682109464276	11.0895234029776	0.26643142583788	0.25037137098143	20.8117439531149	12	0.00126256387850455	0.00166414792552752
10	Thailand	ratchaburi	39654	NA	0.0258202825183869	0.0165811058145313	0.605260873166185	11.6572388728568	10.0957657978106	0.315035101946496	0.292609152931697	17.7533541141246	12.3333333333333	0.00179127296711565	0.00261220360838383
11	Thailand	khonkaen	54754	NA	0.0364303424992769	0.0136939035386645	0.730582303871226	8.26215677460234	9.35927272980839	0.360174772879779	0.327109564153627	14.1928409962332	11.6666666666667	0.000500877100168682	0.000758145855018707
12	Thailand	nakhonsithammarat	63909	NA	0.0279353304750378	0.0128181815535888	0.634201226918939	10.7746425749444	9.76092545025615	0.330288767174004	0.319013265127887	19.427012406754	11	0.00129529661172532	0.00187242707093469
13	Thailand	songkhla	47013	NA	0.0276122910431595	0.0130387746489729	0.629922367414444	10.9006963823109	10.1011921403844	0.326783834414054	0.331203789976711	20.0484734473588	11	0.00149438388472208	0.00206597403467392
14	Thailand	chaiyaphum	35215	NA	0.0339210772221798	0.0176260664541266	0.705111741751637	8.8733385178191	8.89999144707411	0.39042181242758	0.371421297627451	14.3649061254564	12.3333333333333	0.000506034495820072	0.000818906836796791
15	Thailand	chonburi	34633	NA	0.0187768639678316	0.0195039470969673	0.491335747986628	16.0300038173118	12.2064171351931	0.223081083552384	0.215302802394842	24.464572346869	10	0.000786073246058985	0.000883397118171376
16	Thailand	rayong	23905	NA	0.0178566778596451	0.0222747140716016	0.474203173856385	16.8560581899564	12.0672841032527	0.223138249628478	0.223039970425331	22.635449294396	13	0.00204286243479688	0.00231727120816499
17	Thailand	chiangmai	38066	NA	0.0126446745963866	0.0222090722994738	0.365684164583793	23.8039499385375	16.9721900872898	0.109619061563905	0.0945785287484055	28.6271375562493	14.1666666666667	0.00110759282067736	0.000946399561560861
18	Thailand	nakhonpathom	28872	NA	0.0220220379957554	0.0202989974025947	0.547421191170279	13.6678177169388	12.33816782877	0.214561021615611	0.1931006962144	22.0961645854772	13	0.00136935799886953	0.00154037472213551
19	Thailand	samutprakan	29829	NA	0.017419953494062	0.0197162527349691	0.465871229474551	17.2786455017853	11.9947563745348	0.226025727408916	0.197848115277364	22.6163017118962	13	0.00162453362275186	0.0019471464505466
20	Thailand	phetchabun	33570	NA	0.0324684960457282	0.015481203062339	0.689280858756507	9.27031546695508	9.36273577805662	0.36550723786258	0.343239181802889	15.2626385098701	11	0.00106039281273665	0.00165684352291736
21	Thailand	suratthani	32680	NA	0.0231806143726201	0.0181574463056691	0.565909446233472	12.9846947213359	10.5095119572823	0.299241312260367	0.294306067741094	19.575223466408	9.66666666666667	0.00115080543694149	0.00149508390975736
22	Thailand	kalasin	27646	NA	0.0305508409441854	0.0189853889650351	0.667072414626498	9.85220674060596	10.0035198026346	0.304906698727316	0.281778312481704	15.8274904215131	13	0.000679387709000853	0.000918511534486575
23	Thailand	tak	22320	NA	0.0238922216923426	0.0216553516844524	0.576888686014354	12.5979578189646	11.2626098072457	0.257701404827562	0.286208184987934	21.5108467491631	13	0.00166011250685345	0.00191416698070968
24	Thailand	mahasarakham	27752	NA	0.0344678827215676	0.0207610683863447	0.710859855104564	8.73257007147536	8.67147571114758	0.392479908748765	0.360037455987248	13.2289636913667	12	0.000405798794722522	0.000663787604229296
25	Thailand	nonthaburi	27533	NA	0.0170566151337002	0.0208694159666559	0.45883883627001	17.6467135315017	13.1887814657753	0.191944722485561	0.170391729433454	24.1937834595175	12.3333333333333	0.00150320592251799	0.00173660355054003
26	Thailand	sakonnakhon	28007	NA	0.0290863126059642	0.021529351277186	0.649048504251073	10.3482763579927	10.8363777973259	0.277247647754502	0.267203001525741	17.1831878740277	13	0.000507381309923078	0.000587061714702161
27	Thailand	kanchanaburi	22885	NA	0.0344872648001454	0.0186716166745852	0.711061533667586	8.72766230739803	8.82019763942614	0.380988926301601	0.368523151089448	16.8070033508893	10.3333333333333	0.000937195815245419	0.00153159284428444
28	Thailand	phitsanulok	27361	NA	0.020902445713456	0.0222631056130364	0.528807255971618	14.3999034949159	11.9181891082613	0.226355738076033	0.203353361847715	20.2193858542524	13	0.000895056363102489	0.00109593323158929
29	Thailand	kamphaengphet	23184	NA	0.0250807282702054	0.0216888117870408	0.59461020490974	12.0009753241116	11.1567300297486	0.249491025084275	0.242269996854265	19.5537065544049	12.3333333333333	0.000851452667630536	0.00102333073183328
30	Thailand	chiangrai	27233	NA	0.017067710909472	0.0290251884004461	0.459054958807736	17.6352413441947	17.2374931780626	0.137153716386128	0.127171458828589	31.6614838924189	13	0.000570463310805299	0.000559295503584329
31	Thailand	nakhonphanom	24892	NA	0.0281371703846125	0.0256035748827056	0.636849573994328	10.6973514737676	10.4652201003918	0.305993285813995	0.297035255028527	16.4656161526559	11.6666666666667	0.000305964767634536	0.000378015834606172
32	Thailand	suphanburi	21626	NA	0.0195563680883038	0.0248731429624474	0.505411537540153	15.3910582845647	11.5862070470021	0.231412822960644	0.212219464981719	20.0300966020427	13	0.000740633316124552	0.000898784801198415
33	Thailand	lopburi	25554	NA	0.0276616922632318	0.0208676251990905	0.630579944825413	10.8812287483065	9.72129990129998	0.328684379062958	0.301202729442333	17.0316855934054	10.6666666666667	0.000993209854332975	0.00149786651751004
34	Thailand	krabi	18766	NA	0.0239014212250273	0.0224349667152166	0.577028790162047	12.5931089305398	11.705449347677	0.251957307330092	0.275677620850807	23.5221252071178	11	0.00182722528984473	0.00202107735407007
35	Thailand	chanthaburi	17698	NA	0.0205400972302907	0.024464636603949	0.522620496830693	14.6539326326852	11.0635362445588	0.280890825511157	0.261814534663964	20.1243966769537	11	0.00185771345478998	0.00242621896590046
36	Thailand	chachoengsao	19037	NA	0.0137786533764565	0.0282522773940714	0.391057554040871	21.8448924476023	13.6787256439134	0.175256968999741	0.164282110658498	23.6158537008009	13	0.00110911049797673	0.00109585182281036
37	Thailand	phichit	19566	NA	0.0204725637324599	0.0260475197560709	0.521458476973179	14.7022720268419	11.8738904696738	0.223877214175756	0.212163570197158	20.123940859904	13	0.00113531200163893	0.0013076424032098
38	Thailand	prachinburi	19139	NA	0.0274029026553866	0.0221384043535431	0.627122188305585	10.9839897206042	10.0983802166019	0.295119583708109	0.277916087927308	17.1387589844158	12.3333333333333	0.00168255979580642	0.00241004780246737
39	Thailand	phranakhonsiayutthaya	20315	NA	0.0227114485810488	0.0254854467299101	0.55851540365729	13.2529283637435	11.7469943027304	0.220487729479331	0.203732227529691	20.0665495379491	13	0.000814706962550282	0.000973886978889202
40	Thailand	lampang	25516	NA	0.0168545431434313	0.0269719924904592	0.45488775596345	17.8582829875629	12.2719864526011	0.20960257185632	0.171427968276802	22.8943153647275	12.3333333333333	0.000578044978338732	0.000770177108599847
41	Thailand	loei	22138	NA	0.0269758343051884	0.0235287934455134	0.621345097043146	11.1578829287068	11.5077790050172	0.240815781078947	0.226852618496942	18.6807925841138	13	0.000621475414505684	0.000742002813729113
42	Thailand	prachuapkhirikhan	15784	NA	0.02557756367159	0.0259818921281976	0.601796577386685	11.7678604946963	10.4567610640452	0.294887028375146	0.278519295684399	18.597579232006	11.6666666666667	0.00109088506749519	0.00142851103645994
43	Thailand	nongkhai	21630	NA	0.0372105708431078	0.0231956095773016	0.738044477308603	8.08891651650742	9.37060331535691	0.352493661769508	0.338796438406015	14.8581139134619	12.3333333333333	0.000377721707717404	0.000544501582015599
44	Thailand	yasothon	15399	NA	0.03616851438024	0.0270844932313471	0.728030817214775	8.32196749684378	10.0524980721909	0.302956972901721	0.276907846947757	14.708630098044	13	0.000333587957627178	0.000441288080223034
45	Thailand	pathumthani	16071	NA	0.0187842660943084	0.027413007974524	0.491471277024765	16.0236870352196	11.1044470247715	0.255913316353431	0.245250496475667	22.2141303965653	11.3333333333333	0.000785212817641472	0.00100665491485986
46	Thailand	uttaradit	16575	NA	0.0204999215241375	0.0309672915547073	0.521929551173861	14.68265138123	11.7459979084319	0.219147640081778	0.197407918867351	19.3885718564111	12.3333333333333	0.000820532120166952	0.00092849798419286
47	Thailand	samutsakhon	13827	NA	0.0188642707474262	0.0290993277940656	0.492933817739568	15.9557294905	11.9854827670174	0.228999593181727	0.205139894112145	21.7000406711762	13	0.0017934832905512	0.00210246422255428
48	Thailand	trang	19253	NA	0.0241292620697	0.0254509799994956	0.580483925053716	12.4741983493748	12.0131237082628	0.255588370820712	0.261981364378534	24.3391925568581	9.83333333333333	0.000680172899321126	0.000759973453013161
49	Thailand	chumphon	14665	NA	0.023792933731038	0.0255000263760212	0.575373624983884	12.6505291228058	10.5292978087481	0.38676835336722	0.375843061744451	19.0727842697864	11	0.00120175094593841	0.00166839007745873
50	Thailand	phetchaburi	14075	NA	0.0260121379364341	0.0281572952815732	0.607977861770716	11.5712596103028	10.0766669937849	0.304722683164578	0.278595258817837	17.6331429322463	10.6666666666667	0.00110902337255179	0.00159580005571274
51	Thailand	saraburi	14841	NA	0.0323487270707289	0.0249138107139211	0.687938243901481	9.30463818323909	9.57524378814041	0.329338427622327	0.306332688638494	15.7686709793154	12.3333333333333	0.000650026856386088	0.000956935255920191
52	Thailand	sukhothai	16168	NA	0.0262841166369301	0.0283762601256456	0.611797511894878	11.451524326999	10.6689058857122	0.282047334317509	0.265025410708919	17.8062648706761	12.3333333333333	0.000570582471151413	0.00073980040951843
53	Thailand	phayao	14805	NA	0.0224809207251599	0.03357431920839	0.554836276322898	13.3888288990149	14.4720390374928	0.187000019154378	0.150160468433195	22.4950417843214	13	0.000603136760722625	0.000770248101891387
54	Thailand	yala	13278	NA	0.0195160846207069	0.0291461254999193	0.504693762626778	15.4228272182282	13.1873135795532	0.210144758741496	0.2496863762264	25.3634122617267	12.3333333333333	0.00106313159434977	0.00101265821519462
55	Thailand	phrae	11843	NA	0.0197937961703276	0.0342822589571011	0.509620972866737	15.2064413764498	11.3945238193736	0.234602418656827	0.197640684231705	16.8107360159822	13	0.000905552749592879	0.00125481069504681
56	Thailand	angthong	9569	NA	0.0197347191204993	0.0372568689123147	0.508576937783092	15.2519627588127	12.7391727874947	0.205451232247069	0.185079428406216	19.8538008983417	13	0.00120647267398944	0.00135381286567136
57	Thailand	phatthalung	17923	NA	0.0250529180053314	0.0231054135833626	0.594204137759796	12.01429713766	11.5067535246318	0.258979029618058	0.247616553687463	20.7684558726239	12.3333333333333	0.00124456174513451	0.00147147433209423
58	Thailand	uthaithani	10516	NA	0.0202593882436252	0.0373134418763357	0.517771869336276	14.8569738366209	11.0484661206184	0.24527614948566	0.234173080863983	18.8010397519677	10.8333333333333	0.000820273037469549	0.000986679520858858
59	Thailand	chainat	9795	NA	0.0235087624491785	0.0373175149828315	0.571007330739261	12.8034472989454	11.1461990414618	0.245448664027489	0.224390261741513	18.6266114859202	11.1666666666667	0.00071415688172379	0.00093043083669066
60	Thailand	lamphun	9292	NA	0.0133046811771408	0.0467146311056927	0.380578017682477	22.6231051367567	16.3116780192957	0.121825997390319	0.0974160836200811	24.3793789024369	14.1666666666667	0.00072830997087719	0.000666094988199157
61	Thailand	narathiwat	13621	NA	0.0156360657598472	0.0300591592084558	0.430444112940323	19.2499319013113	17.1185310733374	0.150421237580384	0.204620917485633	34.2352815148808	11.8333333333333	0.00111314694955794	0.00097596316606589
62	Thailand	nakhonnayok	8174	NA	0.0225886271246926	0.0410285116355033	0.556559025592009	13.3249886954155	11.5809931212566	0.24597463878504	0.227645286264386	21.9125637492876	10.1666666666667	0.000904148761086605	0.00111814144317035
63	Thailand	nan	9749	NA	0.0141774442897649	0.0532367264842671	0.399737364935115	21.2304273555693	17.3194463218389	0.132909022763614	0.119684802443382	27.8171367444035	13.5	0.000278997684780066	0.000236232315404658
64	Thailand	phangnga	7230	NA	0.0207662907770278	0.0384250360751304	0.526491998548042	14.4943169829082	13.1195301714926	0.252967047870967	0.274307885766059	27.9041055347673	9.5	0.0013592149729777	0.00160375633542239
65	Thailand	pattani	13102	NA	0.032793278625832	0.0210069501663538	0.692892684482108	9.17850284248141	9.47420089177798	0.360241651088113	0.412755391082316	20.7965586547813	9.16666666666667	0.00123098894065602	0.00164629586825361
66	Thailand	phuket	7727	NA	0.0156708308225996	0.0400776501640117	0.431156490323703	19.2072267570784	14.2405435060886	0.17608081219236	0.177083580419867	24.3203501782954	14.1666666666667	0.0011957871855931	0.00116286820055712
67	Thailand	trat	6782	NA	0.0221676507458324	0.041829449546877	0.549787428592957	13.5780378594277	11.1302488248676	0.276793715322184	0.266616218977475	22.507592536047	8.33333333333333	0.00131737961935213	0.00174326472826279
68	Thailand	samutsongkhram	7674	NA	0.0162987911598052	0.0468289600670706	0.44387182557219	18.4672101219242	13.1131798786197	0.192740998044275	0.167409524372166	19.6608279946242	11.6666666666667	0.000905355109498677	0.000991929954374875
69	Thailand	ranong	4693	NA	0.0263040804837823	0.0447355988531857	0.612076412200986	11.4428330337212	10.7037211327523	0.261489484083286	0.261146430781025	20.7079370335386	11.6666666666667	0.000889252247797287	0.00110272013969492
70	Thailand	satun	4734	NA	0.0290967669676973	0.0364748186819498	0.649180562458941	10.3445582602232	9.87870575438251	0.335091604529381	0.352832939386804	18.512686741328	8	0.00102280785481266	0.00140595242043651
71	Thailand	singburi	6589	NA	0.0198735118467132	0.0584278506854447	0.511026227777091	15.14544602902	14.5898234736375	0.119971345956078	0.106912772845282	20.5622513110595	13	0.000319786311339289	0.000295548989648079
72	Thailand	maehongson	3406	NA	0.0118044746001482	0.0630120183416126	0.346204773319696	25.4982293813996	18.8324579716523	0.120117729619254	0.146550339224088	33.1998000039415	12	0.00115923906590896	0.000873795514083053
131	Colombia	santander	10326	53276	0.0305919182743978	0.0115402136728809	0.667564378731553	9.83897767971561	32.7252673110043	0.182687081304551	0.250715527431506	37.5090625959283	7.5	0.00596334946590987	0.00502778719581142
132	Colombia	nortedesantander	4395	31936	0.0515246582090499	0.00844063689607998	0.843529485972928	5.84173115443621	28.0610353284946	0.312764887214215	0.457877688711939	33.9830099841295	5	0.00514764462349744	0.00390337868860789
133	Colombia	huila	5049	29817	0.0390499397205187	0.0123904880810049	0.754828626659373	7.70790437157392	34.0537235042894	0.209030389728405	0.353946900950634	40.2375978731255	7.5	0.00528731986442826	0.00441762281099057
134	Colombia	valledelcauca	3792	42000	0.0322611269104422	0.0113716639743165	0.686952570751381	9.32990350637935	34.6254045515173	0.167922267528488	0.241104099220242	41.3678288414687	8.75	0.00216535941483595	0.00188154185773665
135	Colombia	meta	1363	22329	0.0322474511528552	0.016274992384151	0.686798411018771	9.33386020664874	39.4503185968415	0.131699049846127	0.250122319572999	46.9258483870386	7.5	0.00453660236893385	0.00417142608084709
136	Colombia	cesar	949	12542	0.0333171319240864	0.022937548963688	0.69863006510266	9.03418702928276	32.7950797851446	0.200137279533514	0.37254425382981	43.0846972730598	7.5	0.0019914654100198	0.00151432673861648
137	Colombia	casanare	905	13283	0.0300576998518632	0.0209982989330295	0.661109148244097	10.0138467868434	37.8333587422999	0.12888497533742	0.244696200923768	43.9529143803927	12.5	0.00868722003368845	0.00762434772576634
138	Colombia	antioquia	1162	40948	0.0178090675807154	0.020474605652323	0.473301201092137	16.9011207193921	37.6830228577005	0.108584118029195	0.164492161723556	44.0972326614675	16.25	0.00157074932351266	0.00148765441068841
139	Colombia	tolima	927	25560	0.0355679007702223	0.0148683665394672	0.722086239578205	8.46249552443302	34.0411065007724	0.177140834512834	0.281079817912626	39.6240488331408	7.5	0.00356471789591506	0.00303621706473936
140	Colombia	cundinamarca	740	10269	0.0268025145052981	0.0339265296458884	0.618975088771388	11.2300359364412	42.00781861206	0.106561020744994	0.194812447882488	48.0769836139745	38.75	0.000809217777015503	0.000791422643548961
141	Colombia	cordoba	411	3881	0.0404987065961406	0.0375582445843673	0.767287952526921	7.43216824386603	32.4081361331549	0.221101524808139	0.36559554987122	38.6984182182678	7.5	0.000369211226704386	0.000287278364420098
142	Colombia	caqueta	437	4407	0.0221815627119905	0.0585945272166718	0.550012852452706	13.5695219038278	37.3365230589628	0.114891930873896	0.228298612476975	42.2538643575752	27.5	0.00148888994699748	0.00132195809336469
143	Colombia	sucre	326	8619	0.049590554006885	0.0172760266476808	0.832246551212012	6.06956722120295	22.6606880165972	0.374013556522311	0.485702775801123	26.5166020687517	7.5	0.00190734364280307	0.00128852672682309
144	Colombia	putumayo	263	4507	0.0103837649219193	0.0849924620690555	0.311896170310574	28.9869043978559	41.3422201558827	0.0690884940422243	0.155136808137139	45.5364393208097	26.25	0.00268139471599168	0.00268493604031238
145	Colombia	bolivar	206	3345	0.0382492662601497	0.0420519705499446	0.747658912635035	7.86925425011554	27.5583758626657	0.265410113432148	0.368667869259065	29.807725890703	7.5	0.000258293079265875	0.000192390552568154
146	Colombia	laguajira	233	3413	0.0373787963656055	0.0365001455638812	0.739626116944072	8.05251186093424	33.1782897424722	0.211541078221047	0.413406345115308	40.0979523728591	7.5	0.000799658587288769	0.000616898494167514
147	Colombia	arauca	338	8234	0.02425607348736	0.0296293629710324	0.582394739514478	12.4089828981733	40.5801400281396	0.0954975384765624	0.238893952794532	47.7140385740971	35	0.00773295559883571	0.00711880708274384
148	Colombia	risaralda	551	14757	0.0270826173510131	0.0250445488501905	0.622797924041511	11.1138889266264	37.3330994272432	0.137707250287664	0.206412955983493	43.2674859122448	8.75	0.00386622359518853	0.00359871936727062
149	Colombia	atlantico	130	8838	0.0434386562353317	0.0168664709988976	0.790659177274712	6.92915543820771	20.7401731999654	0.392946741772618	0.475710445513035	24.1964171905271	7.5	0.000863773163771567	0.000607563506529272
150	Colombia	cauca	289	2828	0.0224930305543041	0.0709811662116769	0.555030304864938	13.3816206026488	39.2548208233618	0.101562312466888	0.193204687284173	46.4317443397126	27.5	0.000466106878621528	0.00042202430571767
151	Colombia	magdalena	109	1762	0.0300655123252392	0.0612035842725143	0.661204447569289	10.0112447054098	30.0995670374262	0.212714880860346	0.338034459901801	32.7948365889905	11.25	0.000277003022912187	0.000204607140726265
152	Colombia	boyaca	103	3307	0.0202835893523035	0.0628429350466569	0.518191822763943	14.839247425767	34.6972602131209	0.120793655347031	0.190393483619177	39.1903685624817	20	0.000567075886395624	0.000496570151787994
153	Colombia	narino	41	886	0.0218603861913788	0.119772984863953	0.544779746208196	13.768887632927	36.6469336338042	0.120972253300188	0.196700130543216	42.3616107663999	23.75	0.000121641198713759	0.000108517165332937
154	Colombia	caldas	44	2987	0.0365836025832297	0.0308671733784634	0.732064685924969	8.22754403141976	34.0891808293233	0.18527857850906	0.268033471930149	40.7919688802836	12.5	0.000707559879235737	0.000642562103184416
155	Colombia	quindio	72	15178	0.0254429273352517	0.0280389761003763	0.599861837022195	11.8301324810393	40.2160954255129	0.107154740194152	0.168915114488705	46.363578678669	30	0.00647614027546467	0.00614282064065125
156	Colombia	guaviare	55	1709	0.00382621021227638	0.0899171113830993	0.128677901719475	78.6661433592301	41.7750981069207	0.0366592182882137	0.0873123234657134	42.4693682159727	40	0.00377077470249461	0.00399674783532898
157	Colombia	choco	48	955	0.00678188110585895	0.142302712625182	0.216628093834454	44.3819637034705	44.9362378476772	0.0409710595214711	0.132568089935001	53.8729773030137	66.875	0.000337964364536565	0.000389868058887796
158	Colombia	vichada	30	1350	0.00372114449111408	0.126771690280974	0.125376002113291	80.8872651412064	45.7178719425052	0.0309117541752284	0.101881442023469	51.7844872910064	61.875	0.00466496766464248	0.00558142160832325
188	Mexico	baja california sur	509	1867	0.00560890764605929	0.125757420572839	0.182840253642707	53.6634261205845	38.4401515912089	0.0449662511840662	0.175557044458646	52.7379908685005	63.8	0.00014885707314131	0.00013677480834673
189	Mexico	campeche	74	1741	0.0100530707569297	0.101362931016491	0.303655344999442	29.940424011639	30.9984191943409	0.0800102806825295	0.264715786596273	43.4152330268336	20	0.000156994144795869	0.000120021241534917
190	Mexico	chiapas	3548	13590	0.0165067806621158	0.031396624443286	0.44802035248917	18.234518725525	25.4803308281882	0.121423324376548	0.408207696354245	40.1857867385998	11	0.000251783333114413	0.000206163927176403
192	Mexico	coahuila	47	1983	0.00441205830250315	0.13502207242985	0.146862116248952	68.2205855962324	36.2140211986187	0.0420204601234934	0.15261261254703	47.6146013007275	29	6.54146651265037e-05	4.99138055857752e-05
193	Mexico	colima	2455	15382	0.0224467402675061	0.0231529486917931	0.554288166775602	13.4092165496832	24.1906217707351	0.141645635755684	0.396735482389901	37.4917561439374	9	0.00207640091206273	0.00171946638214463
195	Mexico	durango	7	822	0.00469070627315662	0.122668963234888	0.155377439884849	64.1679916740832	37.0738901646828	0.0393375301913086	0.157823525545921	46.7851223700304	NA	5.0982454422921e-05	3.91160858502515e-05
196	Mexico	guanajuato	2	849	0.00299722118712246	0.152868861728607	0.102282602869461	100.424086942498	36.8842486358614	0.0543257547776305	0.219194015623212	51.2804062491894	NA	1.57789856408002e-05	1.29783671684012e-05
197	Mexico	guerrero	6198	25721	0.018145474304458	0.0203200550921717	0.479641392331482	16.5877835999876	24.8565064884481	0.128370908401398	0.422647628903758	37.2932666384633	9	0.000647675622248662	0.000501559002201002
198	Mexico	hidalgo	116	3112	0.0100760075823281	0.086229308081781	0.304230097360563	29.872268219546	34.3154149309953	0.0678180845349521	0.245551129895808	45.5480686216985	27	0.000114800125057395	9.25429925899668e-05
199	Mexico	jalisco	1235	61779	0.00791662042101476	0.0206248564109305	0.247984493693556	38.0204159192089	31.2748503733422	0.0705477516957095	0.242653892938616	45.3242286326734	17	0.000833796494517192	0.00066682372949903
200	Mexico	mexico	8	505	0.00758067367389205	0.349466661114507	0.238834335967987	39.7053367589359	38.9860366158154	0.0485657859502068	0.204832058917236	50.4066368927512	NA	2.51543402197451e-06	2.17974462153466e-06
201	Mexico	michoacan	272	10939	0.0181111110940391	0.0329174519529193	0.478997271076461	16.6192565170974	30.6301619681464	0.0923296983291803	0.305639860384379	44.0514508286446	27.6	0.000237323193626597	0.000193654957256506
202	Mexico	morelos	3088	14087	0.0101017442310939	0.0356344903302577	0.304874443096888	29.7961613554821	32.5988169119008	0.0679646407646199	0.231025585481048	45.2478615928725	26	0.000799450459769065	0.000628213145650549
203	Mexico	nayarit	1175	14772	0.0101255583037258	0.0361341959748084	0.30547012345806	29.7260844343497	34.0323518865537	0.0599950098071643	0.217443984705088	46.8183657422651	22	0.00125842102826787	0.00104738667090925
204	Mexico	nuevo leon	1599	6236	0.0149149366660586	0.0578463468552496	0.415464474125695	20.1806556622157	35.4986042486754	0.0612893477244035	0.222186743411118	51.1452871295791	40	0.0001372501920224	0.000117320536017502
205	Mexico	oaxaca	2288	15632	0.013765055341909	0.0287508265816071	0.390759385930787	21.8664722810872	27.5403136349186	0.103552269619215	0.339657913181256	39.9119139136127	15	0.000366938490204454	0.000293937200516149
206	Mexico	puebla	26	1929	0.00869634468009749	0.10310482738235	0.26880010941772	34.6114617294711	35.3742680783958	0.0523683345187647	0.213002672090612	46.817785537315	26	3.19018538380723e-05	2.56190737276657e-05
207	Mexico	queretaro	0	157	0.0048350568661734	0.371842711085688	0.159755238778839	62.2522566771171	32.5159104699664	0.0322164748415394	0.122790404040404	47.7030071971156	NA	9.09929840589362e-06	8.25273659828737e-06
208	Mexico	quintana roo	1750	10061	0.0193974209734992	0.0374196064807652	0.502573342342923	15.5171763036283	31.4679276247425	0.0825978009453395	0.295365348077962	46.8433536367263	13	0.000740712220861942	0.000618066174189494
209	Mexico	san luis potosi	122	4355	0.022637691038329	0.0382278526692302	0.557341584459506	13.2961087140847	17.7258473081912	0.183644994595857	0.441098989352662	28.1754402284743	11.8	0.000170405829281044	0.000170678193842621
210	Mexico	sinaloa	1266	8530	0.0112873859198033	0.0380584940175933	0.333920264818333	26.6663338367303	19.328633486402	0.164409408348432	0.400017394411552	30.1714454963643	19	0.000208236839684533	0.000187468566431702
211	Mexico	sonora	517	4016	0.00366480020112673	0.0520069359740693	0.123600119172633	82.1308624107106	26.8448047831373	0.117648302245113	0.294132161269983	36.1865478430722	22.4	6.8135277266754e-05	6.57911980470331e-05
212	Mexico	tabasco	757	10214	0.0113186710606128	0.0345442282655664	0.334670024863803	26.5926273031198	20.7728197032714	0.146412557135824	0.366880973960578	29.8907256414896	19	0.000438070290723352	0.000381721739648475
213	Mexico	tamaulipas	3270	12701	0.0100317580601973	0.029671598740382	0.303120864615415	30.0040331191524	17.3512268880787	0.166642513777239	0.36995004697682	28.5705094190936	15.4	0.000391643458573466	0.000378946161597473
215	Mexico	veracruz	11762	57585	0.012871270871599	0.0171201317903417	0.370837526621131	23.3848859280584	29.6873534283098	0.0819697053974964	0.268849037951609	42.6744869406655	19	0.000603668557363044	0.000481668918691635
216	Mexico	yucatan	2093	9325	0.0176950321853508	0.0341974849758178	0.471134513704391	17.0100397630623	21.8847900020901	0.154176244941788	0.401256095207696	33.4131440480538	11	0.000418864108003116	0.00034553767604708
217	Mexico	zacatecas	0	158	0.00222809821052059	0.328967942359029	0.0770789049119163	135.089736915662	31.2970008817474	0.0162160528228651	0.0641025641025641	37.945834985056	NA	1.08675438687101e-05	8.5083115124142e-06
214	Brazil	alagoas	387	12409	0.025606875365251	0.189372211351928	0.602216548369204	15.7129471038288	45.2792250003604	0.0745020166538697	0.129728696257932	49.3906974306203	45.6666666666667	1.46296329933519e-05	1.4554191353581e-05
310	Brazil	amapa	162	2328	0.00400363287800832	2.04480396560343	0.134225488459967	100.498594743454	52.5153780782955	0.0253423501282932	0.087303083626613	56.1722959255454	70	2.76286254695984e-05	3.77909488268986e-05
510	Brazil	bahia	2634	121131	0.0328201491574909	0.0531007936071068	0.693189617767754	12.2595261885545	30.4740412292827	0.221169272067377	0.292198435629574	35.1705468820491	11.8333333333333	2.45334454217467e-05	2.16419904142233e-05
610	Brazil	ceara	2647	70585	0.033090345596143	0.0616898115658748	0.696159516755157	12.1594220567894	31.4321697140637	0.206232634607087	0.312704426786423	39.9099500686296	19.6666666666667	3.08574628571973e-05	2.66970339865001e-05
81	Brazil	espiritosanto	763	19546	0.0144916725805349	0.168179335451744	0.406489404723747	27.7648750254661	48.1240951130578	0.0410874795301257	0.0685728024161501	53.1066783918982	71.6666666666667	2.58837518972001e-05	2.61424515033039e-05
91	Brazil	goias	2343	55453	0.00700024346086236	0.111272729271143	0.222762074133472	57.4779263547154	48.0551465902124	0.04634037316768	0.0901785473130342	57.0808977577382	63.6666666666667	2.76286520921549e-05	3.1314482989228e-05
101	Brazil	maranhao	1296	55177	0.0507778804783929	0.049414388544914	0.839265878319002	7.92391242639082	21.1986736924503	0.40232702243709	0.555605949868904	29.6282119229628	16.5	2.90245956285824e-05	2.26988695332325e-05
111	Brazil	matogrosso	1662	25192	0.0332355732338854	0.0675895389291045	0.697743908674011	12.1062897058234	37.2743763702155	0.171977138612413	0.256946563429628	42.0480879867182	43	8.19840431782671e-05	8.07486695879852e-05
121	Brazil	matogrossosul	797	18733	0.0080627395526042	0.168806451611107	0.251929926236694	49.9035688159574	47.4970639874207	0.0662740414049923	0.139897510590394	56.1344373851667	56.3333333333333	4.07061866004882e-05	4.70382153275023e-05
1310	Brazil	minasgerais	2277	40898	0.0223782753144979	0.0960586426674773	0.553188248797633	17.9799145579308	36.2975992782573	0.137064940708509	0.175814674363258	41.316364694483	16	1.09999161245773e-05	1.02589605366745e-05
1410	Brazil	para	1341	92623	0.0249874324125213	0.110446133053833	0.593246353050044	16.1024738943126	40.680784048082	0.104724258734668	0.223782049477088	48.9718888037202	45.1666666666667	2.4420599899433e-05	2.46474541962506e-05
159	Brazil	paraiba	825	28620	0.0306494403716544	0.104004557292674	0.668252072638056	13.127791999773	28.4227767965557	0.238966832509294	0.345875141410329	38.0048812343975	6.83333333333333	2.91736727245413e-05	2.52909036671771e-05
161	Brazil	parana	264	15557	0.00687577226565132	0.286429385909113	0.219271484964146	58.5184416474287	36.2904664524384	0.0394547761587495	0.0439108132704559	40.3648315214105	40.5	2.20747352684443e-06	2.1257949901248e-06
171	Brazil	pernambuco	3156	29538	0.039416617997218	0.0407861228718911	0.758043724257506	10.2078640571579	28.3628420722519	0.310952189462756	0.426970923060602	34.4570809258737	18.8333333333333	4.85859692267344e-05	4.06615775600449e-05
181	Brazil	piaui	217	38259	0.036459533154525	0.209213648009914	0.730865276409492	11.0357825044885	36.802630935231	0.161047862235513	0.247375832053251	48.867142943241	34.6666666666667	7.30069351582992e-06	6.98521712671696e-06
191	Brazil	riodejaneiro	6862	59102	0.0211058918590364	0.0472356321782741	0.532245693451471	19.0638462850011	33.6486396677903	0.148595141529417	0.188831199416911	41.4885329318306	9.33333333333333	5.85626265047796e-05	5.55478768418616e-05
2010	Brazil	riograndedonorte	2027	29288	0.046602851461893	0.0448556374619221	0.813197365996962	8.63379526116622	25.9064451295043	0.341239133569486	0.438678185724858	31.5490481882128	7.66666666666667	9.32894541126004e-05	8.52747735806073e-05
221	Brazil	rondonia	304	24276	0.0370350556736717	0.201349160936828	0.736384059072031	10.8642871136431	42.5842513735802	0.108087030237221	0.193460432511527	48.8931047367456	65.3333333333333	2.47538871465906e-05	3.25972704729556e-05
251	Brazil	saopaulo	1815	45562	0.0155521227461902	0.13100346836062	0.428720341123506	25.8716758268315	46.0160731873271	0.0439699523118226	0.0717871691864354	55.252429369128	42.1666666666667	3.72612124351719e-06	3.8113098557959e-06
261	Brazil	sergipe	254	10313	0.0463706833398147	0.124408678962299	0.811629516838867	8.67702283272268	27.4124815537809	0.235368194646672	0.321071704144621	32.030647885719	22.6666666666667	1.59191278689376e-05	1.39542824871517e-05
271	Brazil	tocantins	265	12074	0.0593951925618178	0.120067982142626	0.882136361918342	6.77427685228488	31.736129433272	0.236716081840181	0.356265677257525	37.9229344322885	29.3333333333333	2.50405346437046e-05	2.45680282960822e-05
